# Supplementary material for: WGS Analysis of Clonal and Plasmidic Epidemiology of Colistin-Resistance Mediated by mcr Genes in the Poultry Sector in Lebanon
Source: Front Microbiol. 2021 Mar 8;12:624194. doi: 10.3389/fmicb.2021.624194 (PMC7982416; doi:10.3389/fmicb.2021.624194)
Supplement: Supplementary file 1 [file Table_1.XLSX]

## Sheet: StrainCollect_poultry_Lebanon
Strain information				Molecular information				Resistance genes																Resistance phenotype
Strain	Farm	Isolation site	Animal number	ST	O-type	Phylogeny	MIC colistin mg/L	mcr gene	ESBL gene	pAmpC gene	Penicillins	Tetracycline	Sulfonamides	Trimethoprim	Phenicols	Aminoglycosides	Quinolones	Efflux pumps	Fosfomycin	Lincosamides	Rifampin	Plasmid content	mcr-1-carrying plasmid	amoxicillin (S>21; R<14)	amoxicilline + clavulanic acid (S>21; R<14)	cefalotin (S>18; R<12)	cefuroxime (S>22; R<22)	cefotaxime (S>26; R<23)	ceftiofur (S>21; R<18)	piperacillin (S>21; R<17)	ticarcillin (S>24; R<22)	piperacillin+tazobactam (S>21; R<17)	ticarcilline+clavulanic acid (S>24; R<22)	ertapenem (S>28; R<26)	ceftazidime (S>26; R<21)	cefoxitin (S>22; R<1()	cefepime (S>24; R<21)	aztreonam (S>27; R<21)	cefquinome (S>22; R<19)	streptomycin (S>15; R<13)	kanamycin (S>17; R<15)	amikacin (S>17; R<15)	apramycin (S>15; R<12)	gentamicin (S>18; R<16)	tobramycin (S>18; R<16)	netlimicin (S>21; R<19)	chloramphenicol (S>22; R<19)	florfenicol (S>19; R<15)	tetracycline (S>19; R<17)
50092	F1	Feaces	1	1011	O102	D	8	mcr-1.1	blaCTX-M-3	blaCMY-2		tet(A)	sul3		cmlA1, catA1	aadA2, ant(3'')-Ia, aph(3')-Ia		mdf(A)	fosA3			X4, FII, FIB	IncX4	6	9	6	6	12	10	6	6	25	9	29	15	7	17	18	14	16	6	27	20	26	23	28	11	23	6
50097	F1	Feaces	1	6856	O62	A	8	mcr-1.1		blaCMY-2	blaTEM-1C	tet(A)	sul3	dfrA5	floR, cmlA1	aadA2, ant(3'')-Ia, aph(3')-Ia		mdf(A), mph(A)				X4, I1 FII, HI1	IncX4	6	8	6	10	16	16	13	6	23	10	28	14	8	31	22	28	20	6	27	20	26	21	27	7	6	6
50098	F1	Feaces	2	4162	O109	B1	8			blaCMY-2	blaTEM-1B	tet(A)	sul1, sul3	dfrA1, dfrA14		aadA2, aph(3'')-Ib, aph(6)-Id, aph(3')-Ia		mdf(A), mph(A)				I1, I2, FIB, FIC, B/O	−	6	19	6	6	9	10	6	7	28	19	33	18	26	18	13	11	6	6	25	19	6	10	17	23	25	6
50099	F1	Feaces	2	93	O21	A	4	mcr-1.1	blaCTX-M-65		blaTEM-1B	tet(A)	sul2	dfrA12	floR	ant(3'')-Ia, aadA2, aph(6)-Id, aph(3'')-Ib, aph(3')-Iia		mdf(A), mph(A)				I2, FII, FIB, B/O	IncI2	6	25	6	6	18	18	17	6	37	26	40	33	30	27	24	23	6	6	26	22	6	13	17	8	8	8
50100	F1	Feaces	3	93	O21	A	4	mcr-1.1	blaCTX-M-65		blaTEM-1B	tet(A)	sul2		floR	aac(3)-IId, aph(3'')-Ib, aph(6)-Id, aph(3')-Iia		mdf(A), mph(A)	fosA3			I2, FII, FIB, B/O	IncI2	6	26	6	6	13	14	12	6	34	18	40	30	29	24	16	21	6	6	29	25	7	17	21	8	6	6
49988	F2	Feaces	4	744	O101	A	8	mcr-1.1			blaTEM-1B	tet(B)	sul1, sul2	dfrA17	catA1	aadA5, aph(6)-Id, aph(3'')-Ib		mdf(A), mph(A)				I1, I2, FIC	ND	6	24	19	25	37	30	23	6	30	16	40	31	27	36	37	35	6	6	26	23	27	24	25	6	28	6
50032	F2	Feaces	5	4550	O103	A	4											mdf(A)				FII, FIB	−	14	20	21	23	40	31	31	31	31	26	40	31	25	37	38	36	21	26	26	22	27	23	28	25	25	25
50037	F2	Feaces	6	93	O21	A	4	mcr-1.1	blaCTX-M-65		blaTEM-1B	tet(A)		dfrA12		aadA2, aac(3)-IId, aph(3')-Iia		mdf(A), mph(A)	fosA3, fosA6			I2, FII, FIB, B/O	IncI2	6	26	6	6	15	15	13	6	32	18	34	29	27	25	20	21	21	6	29	23	8	12	21	32	33	6
50041	F2	Feaces	6	388	O25	D	8	mcr-1.1			blaTEM-1B	tet(A)	sul2	dfrA5		aph(3'')-Ib_5, aph(6)-Id_1		mdf(A)				X1, X4	IncX4	6	26	21	28	40	33	16	6	33	23	40	37	31	39	40	37	7	27	29	25	29	26	28	29	32	6
50042	F2	Feaces	7	359	O29	B1	8	mcr-1.1	blaCTX-M-15		blaTEM-141	tet(A)	sul1, sul3	dfrA1, dfrA14		aadA2, aac(3)-IId, aph(3')-Ia, aph(3'')-Ib, aph(6)-Id, ant(3'')-Ia		mdf(A), mph(A)	fosA3			X4, FII, FIB	IncX4	6	23	6	6	11	12	10	6	27	12	31	21	27	20	16	15	9	6	27	19	6	13	19	22	25	6
50043	F2	Feaces	8	1011	O102	B1	8	mcr-1.1	blaCTX-M-3	blaCMY-2	blaTEM-141	tet(A)	sul3		cmlA1, catA1	aadA2, ant(3'')-Ia		mdf(A), mph(A)	fosA3			X4, FII, FIB	IncX4	6	8	6	6	12	10	6	6	25	10	29	15	7	17	16	13	16	27	20	28	24	30	6	22	6	17
50046	F2	Feaces	9	457	O11	D	4	mcr-1.1	blaCTX-M-15		blaTEM-1B		sul1	dfrA25			qnrB2	mdf(A)				X4, FIA, FIB, FIC, B/O, N	IncX4	6	24	8	6	9	10	6	6	31	19	35	20	34	22	17	15	23	27	29	23	27	25	27	29	30	28
50050	F2	Feaces	10	1011	O102	B2	8	mcr-1.1	blaCTX-M-3	blaCMY-2	blaTEM-141	tet(A)	sul1, sul3	dfrA12	cmlA1, catA1	ant(3'')-Ia, aac(3)-IId, aph(3')-Ia, aadA2		mdf(A), mph(A)	fosA3			X4, FII, FIB	IncX4	6	9	6	6	12	10	8	6	25	11	30	14	9	18	18	15	15	6	25	19	6	12	16	9	23	6
50051	F2	Feaces	11	93	O21	A	8	mcr-1.1	blaCTX-M-65		blaTEM-1B	tet(A)		dfrA12		aadA2, ant(3'')-Ia, aph(3')-Iia		mdf(A), mph(A)	fosA3			I2, FII, FIB, B/O	IncI2	6	30	6	6	17	17	17	6	37	21	36	31	28	25	21	23	21	8	32	27	8	18	24	33	32	7
50053	F2	Feaces	6	359	O29	B1	4	mcr-1.1		blaCMY-2	blaTEM-1B	tet(A)	sul1, sul3	dfrA1, dfrA14		aac(3)-IId, aph(3')-Ia, aph(3'')-Ib, aph(6)-Id, ant(3'')-Ia		mdf(A), mph(A)				X4, I1 FIB	IncX4	6	10	6	11	19	16	12	6	25	13	32	11	6	31	22	29	6	6	28	19	6	12	16	26	25	6
50057	F2	Feaces	11	10	O126	B1	4			blaCMY-2	blaTEM-122	tet(A), tet(M)	sul3	dfrA17	floR, cmlA1	aadA2, aadA5, aadA22, aac(3)-IId	qnrS1	mdf(A), mph(A)	fosA3	lnu(F)		FII, HI2	−	6	6	6	15	21	19	12	6	27	7	33	13	11	35	26	31	6	21	28	21	6	13	21	7	7	6
50058	F2	Feaces	12	1011	O102	A	8	mcr-1.1	blaCTX-M-3	blaCMY-2	blaTEM-141	tet(A)	sul1, sul3	dfrA12	cmlA1, catA1	ant(3'')-Ia, aac(3)-IId, aph(3')-Ia, aadA2		mdf(A), mph(A)	fosA3			X4, FII, FIB	IncX4	6	8	6	7	14	10	6	6	27	14	29	14	8	18	19	15	18	6	34	22	6	12	21	22	6	19
49987	F3	Feaces	13	744	O101	A	8	mcr-1.1	blaCTX-M-14		blaTEM-1B	tet(B)	sul1, sul2	dfrA17	catA1	aadA5, aph(6)-Id, aph(3'')-Ib, aac(3)-IIa, aph(3')-Ia, ant(3'')-Ia		mdf(A), mph(A)		lnu(F)		I1, I2, FIB, FIC, HI2	IncI2	22	6	6	12	11	10	6	x	29	16	33	26	25	20	25	14	6	6	27	22	16	19	23	6	6	6
50020	F3	Feaces	13	115	O11	B1	8			blaCMY-2	blaTEM-1B		sul1, sul2	dfrA14	floR	ant(3'')-Ia, ant(2'')-Ia		mdf(A), mph(A)				X4, I1 FIB	−	6	8	6	12	18	18	10	6	27	18	34	15	10	34	25	33	13	10	30	24	13	6	30	8	8	27
50093	F3	Feaces	14	1011	O102	D	8	mcr-1.1		blaCMY-2	blaTEM-1B	tet(A)	sul3		cmlA1, catA1	aadA2, ant(3'')-Ia, aph(3')-Ia		mdf(A)				X4, FIB	IncX4	6	23	18	23	35	28	17	6	29	16	40	31	24	35	36	33	21	19	29	21	9	13	21	27	29	25
50095	F3	Feaces	15	752	ND	A	8	mcr-1.1			blaTEM-1B	tet(A)				aph(6)-Id, aph(3'')-Ib		mdf(A)				X4, I1, HI2	IncX4	6	23	20	26	40	31	20	6	33	20	40	34	27	38	39	37	13	24	26	21	25	22	23	29	28	6
50096	F3	Feaces	15	93	O21	A	64	mcr-1.1	blaCTX-M-65		blaTEM-1B	tet(A)	sul2	dfrA12	floR	aadA2, aac(3)-IId, aph(3'')-Ib, aph(6)-Id, aph(3')-Iia		mdf(A), mph(A)				I2, FII, FIB, B/O	IncI2	6	32	6	6	17	17	17	6	36	20	40	32	28	28	24	24	6	6	27	24	8	14	21	8	8	8
50033	F4	Feaces	16	1421	O9	A	8	mcr-1.1	blaSHV-12		blaTEM-1B, blaOXA-10	tet(A)	sul3	dfrA5, dfrA14	floR, cmlA1		qnrS1	mdf(A), mph(A)	fosA3		arr-3	X1, X3, X4, FII, FIB	IncX4	6	9	9	19	29	26	9	6	24	6	34	17	29	32	18	30	6	25	26	20	25	23	28	6	6	6
50035	F4	Feaces	16	93	O21	A	8	mcr-1.1	blaCTX-M-65		blaTEM-1B	tet(A)		dfrA12		aadA2, aac(3)-IId, aph(3')-Iia		mdf(A), mph(A)	fosA3			I2, FII, FIB, B/O	IncI2	6	17	6	6	14	14	14	6	34	6	32	28	30	25	19	19	19	6	27	23	8	13	20	34	33	6
50036	F4	Feaces	17	1011	O140	A	8	mcr-1.1			blaTEM-1B			dfrA12		aadA2, aac(3)-Iid		mdf(A), mph(A)				X4, FIB, HI2	IncHI2	6	8	6	12	21	19	15	6	25	12	30	15	8	33	24	31	16	6	25	19	26	22	28	9	24	6
50034	F5	Feaces	17	6844	ND	A	8	mcr-1.1		blaCMY-2	blaTEM-1B	tet(A)	sul3		floR, cmlA1	ant(3'')-Ia, aph(3')-Ia		mdf(A)		lnu(F)		I2, HI2	IncI2	6	9	6	16	25	20	14	6	27	19	36	19	8	35	24	31	6	6	23	20	26	21	26	7	6	6
50038	F5	Neck	18	6/31/83*/28/1/1/2	O119	A	4	mcr-1.1		blaCMY-2	blaTEM-1B	tet(A)	sul2	dfrA1, dfrA14	floR	aadA1, aph(3')-Ia, aac(3)-Iid		mdf(A), mph(A)				I1, I2, FIA, B/O	IncI2	6	9	6	15	20	20	15	6	30	15	32	17	10	38	24	33	10	6	27	23	6	11	16	6	8	6
50039	F5	Feaces	19	6115	O2	D	8	mcr-1.1			blaTEM-1C	tet(A), tet(M)			floR, catA1	aac(3)-Iid	qnrS1, qnrB19	mdf(A), mph(A)	fosA3			X1, X4, I1, FII	IncX4	6	19	14	22	37	29	13	6	29	22	37	32	25	35	38	33	21	17	26	20	6	10	16	6	6	6
50040	F5	Feaces	17	1011	O102	A	8	mcr-1.1	blaCTX-M-3	blaCMY-2	blaTEM-141	tet(A)	sul3		cmlA1, catA1	aadA2, ant(3'')-Ia		mdf(A)	fosA3			X4, FII, FIB	IncX4	6	6	6	7	13	10	6	6	25	6	28	13	8	17	19	12	16	24	27	21	25	23	28	9	24	6
50059	F6	Feaces	20	93	O21	A	8	mcr-1.1	blaCTX-M-65		blaTEM-1B	tet(A)	sul2	dfrA12	floR	aadA2, aac(3)-IId, aph(6)-Id, aph(3'')-Ib, aph(3')-Iia		mdf(A), mph(A)				I2, FII, FIB, B/O	IncI2	6	18	6	6	16	15	15	x	34	7	33	29	29	25	21	21	6	6	28	23	8	14	21	6	6	6
50069	F6	Feaces	21	6856	O62	A	4	mcr-1.1		blaCMY-2	blaTEM-1C	tet(A)	sul3	dfrA5	floR, cmlA1	aadA2, ant(3'')-Ia, aph(3')-Ia		mdf(A), mph(A)				X4, I1 FII, HI1	IncX4	6	6	6	10	19	17	16	6	24	6	31	13	7	31	25	27	18	6	29	20	21	20	24	6	7	6
50088	F6	Neck	22	93	O21	A	8	mcr-1.1	blaCTX-M-65		blaTEM-1B	tet(A)		dfrA12		aadA2, aac(3)-IId, aph(3')-Iia		mdf(A), mph(A)	fosA3, fosA6			I2, FII, FIB, B/O	IncI2	6	17	6	6	15	16	16	6	34	6	33	28	28	24	22	21	19	6	27	22	6	13	21	31	31	6
50075	F8	Feaces	23	4162	O109	B1	8			blaCMY-2		tet(A)	sul1	dfrA1, dfrA14		ant(3'')-Ia, aph(3')-Ia, aph(3'')-Ib, aph(6)-Id		mdf(A), mph(A)				I1, FIB, FIC	−	6	6	6	11	18	16	16	21	26	12	29	9	8	33	23	29	6	6	26	20	25	19	26	26	26	6
50076	F8	Feaces	24	354	O1	A	32	mcr-1.1	blaCTX-M-3	blaCMY-2	blaTEM-141	tet(B)	sul1, sul2	dfrA17	floR, catA1	aadA5, aac(3)-IId, ant(3'')-Ia, ant(2'')-Ia, aph(6)-Id, aph(3')-Ia		mdf(A), mph(A)	fosA3			X4, FII, FIA, FIB, B/O	IncX4	6	6	6	6	10	10	8	6	28	6	26	10	6	17	17	10	6	6	26	20	6	6	18	7	7	6
50077	F8	Feaces	25	93	O21	A	8	mcr-1.1 (2 copies)	blaCTX-M-65		blaTEM-1B	tet(A)	sul2	dfrA12	floR	aadA2, aac(3)-IId, aph(6)-Id, aph(3'')-Ib, aph(3')-Iia		mdf(A), mph(A)	fosA3			I2, FII, FIB, B/O	IncI2	6	18	7	6	17	16	17	6	36	6	36	29	28	26	21	22	6	6	28	25	9	16	20	6	6	6
50072	F9	Neck	26	1011	O140	A	4	mcr-1.1			blaTEM-1B			dfrA12		aadA2, aac(3)-Iid		mdf(A), mph(A)				X4, FIB, FIC, HI2	IncX4	6	16	17	21	37	30	19	6	32	6	40	33	24	36	39	34	18	20	29	22	6	14	19	27	25	22
50073	F9	Feaces	27	1638	O95	B1	16	mcr-1.1			blaTEM-1C			dfrA5				mdf(A)	fosA3			X4, FII, FIA, FIB	IncX4	6	13	15	22	37	29	15	6	30	6	40	32	25	36	38	33	21	23	26	23	27	23	28	17	22	21
50074	F9	Feaces	28	6/4/159*/44/112/1/17 (SLV ST1011)	ND	D	16	mcr-1.1		blaCMY-2	blaTEM-1B		sul1	dfrA12	catA1	aadA2, aac(3)-Iid		mdf(A), mph(A)	fosA3			I2, HI2	IncI2	6	9	6	11	18	17	15	6	27	18	32	17	9	35	24	31	19	19	26	21	6	13	20	6	26	26
50079	F9	Feaces	29	2705	ND	A	16	mcr-1.1	blaCTX-M-3	blaCMY-2		tet(A)	sul2	dfrA14	floR	aph(3')-Ia	qnrS1	mdf(A)	fosA3			X1, X4, I1, FII	IncX4	6	8	7	6	10	10	6	6	23	16	28	11	6	14	17	10	22	6	27	21	26	23	26	6	6	6
50080	F9	Feaces	27	1638	O95	A	16				blaTEM-1B			dfrA5				mdf(A)	fosA3			X4, FII, FIA, FIB, FIC	−	6	10	17	23	36	29	11	6	27	6	40	29	25	35	38	34	21	24	25	20	25	23	28	15	14	18
50070	F10	Feaces	30	48	O5	A	4	mcr-1.1	blaCTX-M-64		blaTEM-1B	tet(A)	sul2, sul3	dfrA12, dfrA17	floR	aadA5, ant(3'')-Ia		mdf(A), mph(A)		lnu(F)		X4, FIB, N	IncX4	6	20	6	6	6	6	6	6	27	6	26	13	19	11	7	9	6	6	28	21	27	23	27	6	6	6
50071	F10	Feaces	31	744	O101	A	4				blaTEM-1B	tet(B)	sul1, sul2	dfrA17	catA1	aadA5, aph(3'')-Ib, aph(6)-Id		mdf(A), mph(A)				FIB, FIC	−	6	16	19	24	38	30	22	6	31	6	40	31	26	35	38	33	6	23	27	22	27	23	27	6	25	6
50064	F11	Feaces	32	93	O21	A	8	mcr-1.1	blaCTX-M-65		blaTEM-1B	tet(A)	sul2	dfrA12	floR	aadA2, aac(3)-IId, aph(6)-Id, aph(3'')-Ib, aph(3')-Iia		mdf(A), mph(A)				I2, FII, FIB, B/O	IncI2	6	27	7	6	16	15	15	6	34	18	36	29	29	26	21	22	6	6	28	22	7	15	20	6	6	6
50091	F11	Feaces	33	616	ND	B1	8					tet(A)	sul1, sul2	dfrA17		aadA5, aph(3')-Ia, aph(6)-Id, aph(3'')-Ib, aac(3)-Iie		mdf(A)				I2, FIB, FIC	−	24	29	21	27	40	35	33	33	33	34	40	35	29	40	40	39	6	6	28	21	6	13	18	28	27	6
50061	F12	Feaces	34	744	O101	A	4	mcr-1.1	blaCTX-M-14		blaTEM-1B	tet(B)	sul1, sul2	dfrA17	catA1	aadA5, aph(6)-Id, aph(3'')-Ib, aac(3)-IIa, aph(3')-Ia, ant(3'')-Ia		mdf(A), mph(A)		lnu(F)		I1, I2, FIB, FIC, HI2	IncI2	6	21	6	6	12	12	8	6	30	19	33	26	26	21	23	26	6	6	28	22	17	20	24	6	6	6
50062	F12	Feaces	34	616	ND	A	8					tet(A)	sul1, sul2	dfrA17		aadA5, aph(3')-Ia, aph(6)-Id, aph(3'')-Ib, aac(3)-Iie		mdf(A)				I2, FIB, FIC	−	19	23	21	26	40	32	32	31	31	27	40	32	28	38	38	37	6	6	26	23	6	12	17	29	29	6
50063	F12	Feaces	35	48	O6	B1	8				blaTEM-106	tet(A)	sul3		cmlA1	aadA2, ant(3'')-Ia	qnrS1	mdf(A)		lnu(F)		HI1	−	6	19	26	26	40	31	22	6	32	7	40	32	29	36	39	35	11	25	27	22	25	24	27	13	22	6
49953	F14	Feaces	36	665	O71	A	8			blaCMY-2	blaTEM-1B		sul1, sul2		floR	ant(3'')-Ia, ant(2'')-Ia, aph(6)-Id, aph(3'')-Ib, aph(3')-Ia		mdf(A), mph(A)	fosA6			I1, FII, FIB, FIC	−	6	9	6	11	17	15	12	6	26	12	31	11	6	33	20	29	6	6	24	18	11	6	25	6	6	22
49962	F14	Feaces	37	8748	O23	A	4				blaTEM-1B	tet(A)	sul1, sul3	dfrA1, dfrA14		aadA2, aac(3)-IId, aph(6)-Id, aph(3'')-Ib, aph(3')-Ia		mdf(A), mph(A)				FIB	−	6	13	20	27	37	29	15	6	29	6	38	31	26	36	35	37	6	6	26	20	6	10	18	24	25	6
49965	F15	Feaces	38	6/29*/4/18/11/8/6	O18	B1	4				blaTEM-1B	tet(A)	sul1, sul2	dfrA1		aph(3'')-Ib_5, aph(6)-Id_1, ant(3'')-Ia_1, aph(3')-Ia_1		mdf(A)				I1, FII, FIB	−	6	22	19	23	37	29	12	6	30	17	40	33	27	38	39	35	6	6	26	22	26	22	27	21	21	6
49966	F16	Feaces	39	155	ND	B1	4				blaTEM-1B	tet(A)		dfrA5	floR			mdf(A), mph(A)				I1, FII, FIB	−	6	15	17	25	40	30	12	6	27	19	40	30	27	34	35	36	21	25	28	21	28	24	30	6	6	6
50010	F18	Feaces	40	744	O101	A	4	mcr-1.1				tet(A), tet(B)	sul1, sul2	dfrA14, dfrA17	floR, catA1	aadA5, aph(3')-Ia, aph(6)-Id		mdf(A), mph(A)				X1, X3, X4, FIB	IncX4	6	23	20	25	36	28	21	6	29	23	40	33	25	37	34	33	6	6	25	22	25	22	27	6	6	6
50012	F18	Feaces	41	155	ND	D	4	mcr-1.1			blaTEM-141	tet(A)	sul1, sul3	dfrA1, dfrA14		aadA2, aac(3)-IId, aph(6)-Id, aph(3'')-Ib, aph(3')-Ia, ant(3'')-Ia		mdf(A), mph(A)	fosA3			I1, I2, X4, FIB	IncX4	6	21	6	6	14	13	8	6	27	10	34	28	28	21	20	16	6	6	27	20	6	15	18	24	26	6
50002	F19	Feaces	42	1011	O102	B1	8	mcr-1.1	blaCTX-M-3	blaCMY-2	blaTEM-141	tet(A)	sul1, sul3	dfrA12	cmlA1, catA1	ant(3'')-Ia, aac(3)-IId, aph(3')-Ia, aadA2		mdf(A), mph(A)	fosA3			X4, FII, FIB	IncX4	6	10	6	7	11	11	6	6	24	6	29	14	6	17	16	15	14	6	26	18	6	12	16	13	24	6
50003	F19	Feaces	43	1011	O102	D	4	mcr-1.1		blaCMY-2	blaTEM-1B	tet(A)	sul1, sul3	dfrA12	cmlA1, catA1	aadA2, ant(3'')-Ia, aac(3)-IId		mdf(A), mph(A)				X4, FIB	IncX4	6	9	6	12	20	18	15	6	25	18	31	16	8	33	24	32	14	6	25	19	6	9	14	8	22	6
50004	F20	Neck	44	1196	O91	D	4	mcr-1.1			blaTEM-1B	tet(A)	sul3	dfrA14	floR	aph(6)-Id, aph(3'')-Ib, aph(3')-Ia, ant(3'')-Ia		mdf(A), mph(A)				X1, X4, FIB	IncX4	6	24	16	25	36	30	18	6	30	20	38	33	28	36	38	35	9	6	26	20	26	22	26	6	7	6
50006	F20	Feaces	45	117	O15	D	4			blaCMY-2	blaTEM-1C	tet(B)	sul2	dfrA5	floR	aph(6)-Id, aph(3'')-Ib, aph(3')-Ia		mdf(A)	fosA3			I1, FII, FIB, FIC	−	6	9	6	10	19	17	13	6	25	15	33	12	8	34	21	31	6	6	23	20	23	20	24	6	6	6
50007	F20	Feaces	46	117	O15	D	4			blaCMY-2		tet(B)	sul2			aph(3'')-Ib_2, aph(6)-Id_1, aph(3')-Ia_1		mdf(A)				I1, FIB, FIC	−	6	6	6	11	17	14	17	16	26	9	28	9	6	31	21	29	6	6	25	20	25	22	26	25	27	6
50008	F20	Feaces	46	10	O126	D	4	mcr-1.1			blaTEM-1B	tet(A)	sul3	dfrA12	floR, cmlA1	aadA2, ant(3'')-Ia, aph(3')-Ia		mdf(A), mph(A)				X1, X4, FIB	IncX4	6	25	18	27	40	29	16	6	31	18	39	34	26	35	40	36	12	6	25	21	26	23	26	7	7	6
50009	F20	Feaces	47	64/27/1/1/8/8/6	O116	A	4	mcr-1.1			blaTEM-1C	tet(A), tet(B), tet(M)	sul3	dfrA14	floR, cmlA1	aac(3)-IVa, aph(4)-Ia, ant(3'')-Ia, aadA2, aph(3')-Ia	qnrS1	mdf(A)	fosA3			X4, FII	IncX4	6	21	16	19	33	27	16	6	28	20	40	32	20	33	34	32	16	6	22	6	16	8	13	6	6	6
49996	F21	Feaces	48	1196	O91	B1	8	mcr-1.1			blaTEM-1B	tet(A)	sul3	dfrA14	floR	aph(3')-Ia, aph(3'')-Ib, aph(6)-Id, ant(3'')-Ia		mdf(A), mph(A)				X1, X4, FIB	IncX4	25	16	25	40	31	20	6	31	14	40	33	26	38	39	34	34	8	6	26	21	28	22	28	6	6	6
49997	F21	Feaces	49	206	O10	B1	8	mcr-1.1				tet(A)	sul3	dfrA14	floR, cmlA1, catA1	aadA2, ant(3'')-Ia, aph(3')-Ia		mdf(A), mph(A)				X4	IncX4	6	20	17	23	37	29	15	6	26	12	37	31	26	36	37	33	18	6	24	20	26	22	28	6	8	6
49998	F21	Feaces	49	93	O21	A	4	mcr-1.1	blaCTX-M-65		blaTEM-1B	tet(A)		dfrA12		aadA2, aac(3)-IId, aph(3')-Iia		mdf(A), mph(A)	fosA3			I2, FII, FIB, B/O	IncI2	6	25	6	6	14	13	14	6	33	21	35	29	26	25	21	21	18	6	25	22	8	14	19	29	30	6
49999	F21	Neck	50	93	O21	A	4	mcr-1.1	blaCTX-M-65			tet(A)	sul2		floR	aph(3'')-Ib_5, aph(6)-Id_1, aph(3')-IIa_2		mdf(A)	fosA3			I2, B/O	IncI2	6	28	6	6	15	16	17	6	34	16	35	30	28	26	21	22	6	6	27	22	28	23	29	8	8	9
50000	F21	Neck	50	398	O37	B1	4	mcr-1.1	blaCTX-M-65		blaTEM-1C	tet(M), tet(B)			floR	aph(3')-IIa_2	qnrS1	mdf(A), mph(A)	fosA3			X4, FII, B/O	IncX4	6	22	6	6	13	13	10	6	26	10	31	24	23	21	15	16	19	6	25	19	27	24	29	6	6	6
50021	F22	Feaces	51	48	ND	B1	16	mcr-1.1			blaTEM-1C	tet(M)	sul1	dfrA25	floR		qnrS1, qnrB2	mdf(A), mph(A)	fosA3			X4, FII, N	IncX4	6	22	6	6	12	12	9	6	28	17	31	19	25	19	17	12	18	24	26	21	26	25	28	6	6	21
50023	F22	Feaces	52	1626	ND	A	4	mcr-1.1			blaTEM-1C	tet(A), tet(M)	sul2	dfrA14	floR	aph(3')-Ia	qnrS1	mdf(A), mph(A)	fosA3			X4, FII, HI1	IncX4	6	22	10	17	33	26	15	6	26	17	37	29	12	34	35	31	7	6	23	20	23	20	24	7	6	6
49973	F23	Feaces	53	93	O21	A	8	mcr-1.1	blaCTX-M-65		blaTEM-1B	tet(A)	sul2	dfrA12	floR	aadA2, aac(3)-IId, aph(3'')-Ib, aph(6)-Id, aph(3')-Iia		mdf(A), mph(A)				I2, FII, FIB, B/O	IncI2	6	26	6	6	14	14	13	6	31	19	35	29	28	24	19	20	6	6	28	23	8	15	21	8	8	6
49972	F24	Feaces	54	57	O84	A	4		blaCTX-M-65							aph(3')-IIa_2		mdf(A)	fosA3			Y, FIB, FIC, B/O	−	6	25	6	6	10	11	12	6	30	16	33	24	21	23	14	17	19	8	26	21	27	21	27	25	25	23
49974	F25	Feaces	55	1140	O38	D	8	mcr-1.1			blaTEM-1B	tet(B)	sul2			aph(3'')-Ib_5, aph(6)-Id_1		mdf(A), mph(A)				I2, FII, FIB	IncI2	6	23	14	25	40	31	21	6	33	20	40	35	40	35	40	35	6	20	25	18	24	22	24	22	23	6
50016	F26	Feaces	56	1140	O38	D	8	mcr-1.1			blaTEM-1B			dfrA1	floR	aph(3')-Ia		mdf(A)				X4, FII, N, P	IncX4	6	22	15	24	40	31	20	6	33	19	40	36	40	37	40	36	22	6	26	20	26	23	26	6	7	22
50019	F26	Feaces	57	93	O21	A	16	mcr-1.1	blaCTX-M-65		blaTEM-1B	tet(A)	sul2	dfrA12	floR	aac(3)-IId, aph(6)-Id, aph(3'')-Ib, aadA2, aph(3')-Iia		mdf(A), mph(A)				I2, FII, FIB, B/O	IncI2	6	24	6	6	15	16	13	6	34	19	36	29	29	25	17	20	6	6	29	24	6	15	20	8	7	6
50054	F26	Feaces	56	10	O101	B1	8	mcr-1.1			blaTEM-141	tet(A)	sul3	dfrA14	floR	aadA2, aph(6)-Id, aph(3'')-Ib, ant(3'')-Ia, aph(3')-Ia		mdf(A), mph(A)	fosA3			X1, X4, FII, FIC	IncX4	6	22	6	7	16	13	9	6	29	14	33	25	26	20	22	15	8	6	25	21	25	22	26	6	6	6
49975	F29	Feaces	58	1140	O38	A	16	mcr-1.1			blaTEM-1B	tet(B)	sul2			aph(3'')-Ib_5, aph(6)-Id_1		mdf(A), mph(A)				I2, FII, FIB	IncI2	6	25	16	26	38	30	21	6	32	20	40	34	31	38	39	35	6	24	26	20	27	24	29	24	26	6
49979	F29	Feaces	59	155	O8	B1	16			blaCMY-2	blaTEM-1B		sul3	dfrA14	floR, cmlA1	aadA2, ant(3'')-Ia, aac(3)-IId, aph(3')-Ia	qnrS1	mdf(A), mph(A)	fosA3	lnu(F)		I1, FII, FIB, HI2	−	6	10	6	17	25	21	13	6	25	11	32	16	11	35	24	33	6	6	24	20	6	12	16	6	6	6
49981	F29	Feaces	60	1638	O3	B1	16	mcr-1.1	blaCTX-M-3		blaTEM-141							mdf(A)	fosA3			I2, FII	IncI2	6	20	6	6	16	13	9	x	27	13	32	25	25	20	21	15	18	23	24	19	26	22	25	24	25	22
49983	F29	Feaces	58	624	O1	D	8	mcr-1.1		blaDHA-1		tet(B)	sul1	dfrA17	floR	aph(3')-Ia_1, aph(6)-Id_1, aph(3'')-Ib_5	qnrB4	mdf(A), mph(A)	fosA6			I2, FII, FIA, FIB, FIC, B/O	IncI2	6	8	6	16	26	27	23	26	32	24	34	21	6	36	29	34	9	6	25	22	25	22	27	6	6	6
49984	F29	Neck	61	10/1509*/4/8/8/8/2	O174	A	8	mcr-1.1			blaTEM-1C	tet(A), tet(M)	sul2	dfrA14		aph(6)-Id	qnrS1	mdf(A), mph(A)	fosA3			X4, FII	IncX4	6	21	17	25	36	29	14	6	30	16	40	32	30	37	34	32	19	21	26	19	25	20	25	26	27	6
50017	F30	Feaces	62	8492	O1	B1	16				blaTEM-1B	tet(A)	sul3	dfrA14	floR	aph(6)-Id, aph(3'')-Ib, aph(3')-Ia, ant(3'')-Ia		mdf(A), mph(A)				FIB	−	6	20	20	24	37	30	16	6	28	20	40	31	26	38	37	35	6	6	23	18	24	19	24	6	6	6
49976	F31	Feaces	63	10/11/154/10/7/8/2	ND	A	16	mcr-1.1			blaTEM-1C	tet(M)			floR		qnrS1	mdf(A)	fosA3			X4, FII	IncX4	6	21	15	20	33	26	13	6	26	10	36	30	20	34	35	31	20	22	25	19	25	23	28	6	6	19
49982	F31	Neck	65	1140	O38	A	16	mcr-1.1			blaTEM-1B	tet(B)	sul2			aph(6)-Id, aph(3'')-Ib		mdf(A), mph(A)				I2, FII, FIB	IncI2	6	25	13	24	36	29	19	6	30	21	38	33	30	37	37	33	6	24	27	19	28	25	28	25	25	6
49977	F32	Feaces	66	212	O18	D	8				blaTEM-1B	tet(A), tet(M)	sul1, sul2, sul3		cmlA1, floR	aadA2, ant(3'')-Ia, aph(3')-Ia, aph(6)-Id, aac(3)-IId		mdf(A), mph(A)				XI, X3, FII, FIB, I1, HI2	−	6	17	14	18	23	29	11	6	26	12	34	33	22	37	35	34	6	6	27	20	6	6	12	6	8	6
49978	F31	Feaces	64	1140	O38	D	16				blaTEM-1B	tet(B)	sul2			aph(6)-Id, aph(3'')-Ib		mdf(A), mph(A)				FII, FIB	−	6	25	14	20	34	28	18	6	30	21	40	31	29	37	33	33	6	25	26	20	27	24	29	24	26	6
49980	F32	Feaces	67	4162	O109	B1	8			blaCMY-2	blaTEM-1B	tet(A)	sul1, sul3	dfrA1, dfrA14		aadA2, aph(3'')-Ib, aph(6)-Id, aph(3')-Ia		mdf(A), mph(A)				I1, I2, FIB, FIC, B/O	−	6	6	6	12	22	16	14	6	24	17	31	13	10	33	23	32	6	6	27	20	26	21	28	24	26	6
[truncated: 43 more columns]
