# Supplementary material for: WGS Analysis of Clonal and Plasmidic Epidemiology of Colistin-Resistance Mediated by mcr Genes in the Poultry Sector in Lebanon
Source: Front Microbiol. 2021 Mar 8;12:624194. doi: 10.3389/fmicb.2021.624194 (PMC7982416; doi:10.3389/fmicb.2021.624194)
Supplement: Supplementary file 2 [file Table_2.xlsx]

## Sheet: Feuil1
snp-dists 0.7.0	49962	49965	49966	49972	49973	49974	49975	49976	49977	49978	49979	49980	49981	49982	49983	49984	49987	49988	49996	49997	49998	49999	50000	50002	50003	50004	50006	50007	50008	50009	50010	50012	50016	50017	50019	50020	50021	50023	50032	50033	50034	50035	50036	50037	50038	50039	50040	50041	50042
49962	0	46536	47471	55124	46490	55535	55553	46564	46503	55508	47480	46899	45654	55546	73457	46830	47738	47765	47199	45573	46448	46455	43723	53529	53510	47200	73266	73273	46811	43813	47764	47064	55407	46883	46436	70656	44870	46503	46836	44233	46665	46499	53359	46505	55682	46552	53521	47329	47126
49965	46536	0	21291	53562	40408	54781	54793	40662	435	54750	21288	22379	39422	54792	74263	40898	41809	41825	23641	39688	40385	40381	38417	48947	48936	23642	73221	73226	40292	38444	41884	21360	54780	21866	40366	71255	39130	40000	23482	38469	40520	40426	48796	40433	54215	40382	48942	23091	21201
49966	47471	21291	0	54329	40781	55337	55349	41045	21253	55312	34	3772	40385	55348	74892	41551	42240	42254	23846	40543	40770	40764	38871	48165	48154	23847	74040	74046	41378	38777	42433	3050	55400	21474	40732	71931	39671	40794	23209	39042	41278	40799	48485	40807	54880	41092	48160	22279	21349
49972	55124	53562	54329	0	52687	38006	38019	50178	53579	37978	54310	53713	51217	38017	74792	50207	50247	50273	53523	51028	52631	52629	50930	41721	41707	53524	74314	74320	50268	50863	50215	53768	38022	53394	52628	72975	49570	51519	52448	50093	51544	52703	41890	52666	7797	48321	41713	54048	54276
49973	46490	40408	40781	52687	0	54113	54127	22508	40348	54106	40778	40287	24591	54126	74319	26872	27518	27525	40252	26110	34	28	24017	52095	52079	40252	73712	73718	27181	24096	27458	40213	54220	39026	48	71636	24335	25084	39196	24509	27053	30	51763	43	53166	27902	52089	40576	40787
49974	55535	54781	55337	38006	54113	0	1	52813	54837	0	55277	54785	51890	0	74677	52138	53240	53239	55121	52434	54089	54079	52167	38978	38963	55122	75308	75314	52262	52187	53477	55182	621	54705	54059	72481	50959	52300	53816	51498	52598	54129	39098	54136	37824	52030	38971	55559	55519
49975	55553	54793	55349	38019	54127	1	0	52827	54849	1	55289	54796	51904	1	74692	52153	53253	53252	55134	52448	54103	54093	52180	38990	38975	55135	75325	75331	52268	52200	53490	55194	622	54717	54074	72498	50973	52306	53828	51513	52612	54144	39110	54151	37837	52043	38983	55571	55533
49976	46564	40662	41045	50178	22508	52813	52827	0	40490	52784	41026	40484	23308	52825	74189	24529	24864	24864	40669	25233	22502	22506	25716	51628	51618	40670	73742	73750	24764	25605	24776	40228	52903	39702	22489	71798	23309	24852	39622	25690	26084	22526	50877	22538	52723	24401	51623	41166	40642
49977	46503	435	21253	53579	40348	54837	54849	40490	0	54806	21256	22273	39372	54848	74305	40821	41732	41748	23585	39576	40325	40321	38273	48939	48924	23586	73301	73306	40307	38382	41808	21279	54820	21852	40288	71351	39032	39929	23428	38486	40403	40368	48770	40375	54272	40346	48934	23027	21176
49978	55508	54750	55312	37978	54106	0	1	52784	54806	0	55252	54760	51876	0	74676	52109	53208	53207	55093	52425	54082	54072	52136	38987	38972	55094	75320	75326	52225	52156	53445	55157	621	54676	54052	72493	50971	52262	53805	51495	52567	54122	39107	54129	37835	52000	38980	55556	55490
49979	47480	21288	34	54310	40778	55277	55289	41026	21256	55252	0	3778	40380	55288	74792	41521	42236	42244	23813	40528	40768	40762	38858	48102	48085	23814	73999	74006	41374	38768	42429	3050	55332	21486	40730	71848	39648	40795	23209	39033	41262	40797	48423	40805	54811	41082	48097	22273	21331
49980	46899	22379	3772	53713	40287	54785	54796	40484	22273	54760	3778	0	39633	54796	74825	40772	41826	41840	24818	39744	40274	40271	38399	47752	47742	24819	74009	74016	40860	38332	41959	5538	54617	22391	40203	71695	39213	40127	24011	38547	40520	40294	47733	40302	54244	40881	47746	22657	22015
49981	45654	39422	40385	51217	24591	51890	51904	23308	39372	51876	40380	39633	0	51902	74061	18802	20114	20114	39648	17967	24585	24573	24365	50249	50237	39649	73178	73185	18987	23685	20005	39773	51765	38351	24547	71098	17866	19107	38898	22037	18905	24605	49965	24618	51902	19995	50244	40172	40067
49982	55546	54792	55348	38017	54126	0	1	52825	54848	0	55288	54796	51902	0	74688	52150	53251	53250	55132	52446	54102	54092	52178	38989	38974	55133	75320	75326	52266	52198	53488	55193	621	54716	54072	72493	50971	52304	53827	51511	52610	54142	39109	54149	37835	52041	38982	55570	55532
49983	73457	74263	74892	74792	74319	74677	74692	74189	74305	74676	74792	74825	74061	74688	0	74024	75542	75583	74894	74316	74291	74269	73689	74456	74445	74895	63869	63883	74563	73759	75782	74191	74434	74552	74232	63025	72955	73782	73063	72364	74538	74332	74126	74339	74327	73753	74451	74611	75164
49984	46830	40898	41551	50207	26872	52138	52153	24529	40821	52109	41521	40772	18802	52150	74024	0	15781	15782	40732	20231	26845	26843	26481	51040	51029	40733	73262	73271	11722	25703	15688	41081	52139	39683	26813	70872	14232	19337	40206	22229	20779	26877	50746	26894	51896	13883	51035	41386	40996
49987	47738	41809	42240	50247	27518	53240	53253	24864	41732	53208	42236	41826	20114	53251	75542	15781	0	2	41612	17097	27506	27491	26813	52307	52295	41613	74512	74517	9790	25895	1110	41408	53091	40264	27485	71697	16020	21512	40651	23518	18699	27529	52062	27542	53180	9992	52301	42117	41711
49988	47765	41825	42254	50273	27525	53239	53252	24864	41748	53207	42244	41840	20114	53250	75583	15782	2	0	41632	17097	27513	27498	26827	52333	52321	41633	74546	74551	9789	25909	1110	41422	53090	40273	27492	71738	16019	21527	40651	23531	18699	27536	52088	27549	53210	9986	52327	42117	41721
49996	47199	23641	23846	53523	40252	55121	55134	40669	23585	55093	23813	24818	39648	55132	74894	40732	41612	41632	0	39387	40232	40230	38090	49227	49216	3	73534	73539	40720	38143	41667	23885	55091	22514	40224	71711	39309	40012	25471	38602	40237	40269	49033	40277	54037	40552	49222	25037	23860
49997	45573	39688	40543	51028	26110	52434	52448	25233	39576	52425	40528	39744	17967	52446	74316	20231	17097	17097	39387	0	26096	26077	26147	50405	50393	39388	73309	73314	20211	25310	17005	40021	52254	38679	26080	71373	19600	21432	39052	23526	4234	26122	50375	26128	52110	20926	50398	40085	39839
49998	46448	40385	40770	52631	34	54089	54103	22502	40325	54082	40768	40274	24585	54102	74291	26845	27506	27513	40232	26096	0	9	23982	52067	52051	40232	73719	73725	27172	24061	27445	40202	54195	38998	52	71607	24321	25070	39180	24517	27025	34	51739	47	53132	27893	52061	40557	40753
49999	46455	40381	40764	52629	28	54079	54093	22506	40321	54072	40762	40271	24573	54092	74269	26843	27491	27498	40230	26077	9	0	23983	52065	52049	40230	73689	73697	27154	24062	27429	40194	54189	38992	49	71586	24300	25065	39177	24510	27021	31	51735	44	53124	27873	52059	40554	40750
50000	43723	38417	38871	50930	24017	52167	52180	25716	38273	52136	38858	38399	24365	52178	73689	26481	26813	26827	38090	26147	23982	23983	0	50576	50551	38091	72256	72264	25966	4259	26880	38358	52144	36990	23969	70578	24601	25365	37331	17467	27131	24049	50391	24059	51630	27167	50570	38979	39105
50002	53529	48947	48165	41721	52095	38978	38990	51628	48939	38987	48102	47752	50249	38989	74456	51040	52307	52333	49227	50405	52067	52065	50576	0	11	49228	75093	75098	51071	50634	52274	48434	38824	49047	52030	72507	49433	50799	47512	49929	50845	52110	2714	52115	40532	50960	13	49401	49768
50003	53510	48936	48154	41707	52079	38963	38975	51618	48924	38972	48085	47742	50237	38974	74445	51029	52295	52321	49216	50393	52051	52049	50551	11	0	49217	75081	75085	51060	50622	52262	48420	38814	49035	51999	72483	49421	50786	47503	49915	50832	52090	2707	52095	40521	50944	4	49391	49756
50004	47200	23642	23847	53524	40252	55122	55135	40670	23586	55094	23814	24819	39649	55133	74895	40733	41613	41633	3	39388	40232	40230	38091	49228	49217	0	73535	73540	40721	38144	41668	23885	55092	22515	40224	71712	39309	40012	25471	38603	40238	40269	49034	40277	54038	40553	49223	25038	23861
50006	73266	73221	74040	74314	73712	75308	75325	73742	73301	75320	73999	74009	73178	75320	63869	73262	74512	74546	73534	73309	73719	73689	72256	75093	75081	73535	0	3	73554	72423	74755	73496	75386	73161	73645	62363	72153	73080	72361	71481	73083	73725	74853	73739	74276	72841	75087	73947	73853
50007	73273	73226	74046	74320	73718	75314	75331	73750	73306	75326	74006	74016	73185	75326	63883	73271	74517	74551	73539	73314	73725	73697	72264	75098	75085	73540	3	0	73560	72431	74759	73504	75392	73166	73639	62366	72149	73089	72368	71488	73083	73731	74857	73745	74280	72849	75092	73952	73859
50008	46811	40292	41378	50268	27181	52262	52268	24764	40307	52225	41374	40860	18987	52266	74563	11722	9790	9789	40720	20211	27172	27154	25966	51071	51060	40721	73554	73560	0	25146	9760	41259	52397	39849	27148	71183	12947	19673	39763	19952	21542	27194	51152	27205	52220	6618	51067	41179	41221
50009	43813	38444	38777	50863	24096	52187	52200	25605	38382	52156	38768	38332	23685	52198	73759	25703	25895	25909	38143	25310	24061	24062	4259	50634	50622	38144	72423	72431	25146	0	25941	38327	52050	36895	24137	70391	23414	24305	37789	18156	26391	24106	50505	24111	51613	26488	50628	39038	39104
50010	47764	41884	42433	50215	27458	53477	53490	24776	41808	53445	42429	41959	20005	53488	75782	15688	1110	1110	41667	17005	27445	27429	26880	52274	52262	41668	74755	74759	9760	25941	0	41292	53334	40244	27424	72088	15971	21397	40805	23263	18568	27468	52125	27481	53351	10039	52269	42225	41838
50012	47064	21360	3050	53768	40213	55182	55194	40228	21279	55157	3050	5538	39773	55193	74191	41081	41408	41422	23885	40021	40202	40194	38358	48434	48420	23885	73496	73504	41259	38327	41292	0	55191	21237	40164	71891	39132	40581	22742	37959	40500	40230	48305	40239	54487	40403	48426	22282	20516
50016	55407	54780	55400	38022	54220	621	622	52903	54820	621	55332	54617	51765	621	74434	52139	53091	53090	55091	52254	54195	54189	52144	38824	38814	55092	75386	75392	52397	52050	53334	55191	0	54757	54166	72488	51078	52160	53687	51287	52495	54236	38953	54243	37622	51889	38821	55647	55618
50017	46883	21866	21474	53394	39026	54705	54717	39702	21852	54676	21486	22391	38351	54716	74552	39683	40264	40273	22514	38679	38998	38992	36990	49047	49035	22515	73161	73166	39849	36895	40244	21237	54757	0	38980	71466	37849	39095	23945	38086	39465	39037	49076	39051	54017	39534	49040	23229	22389
50019	46436	40366	40732	52628	48	54059	54074	22489	40288	54052	40730	40203	24547	54072	74232	26813	27485	27492	40224	26080	52	49	23969	52030	51999	40224	73645	73639	27148	24137	27424	40164	54166	38980	0	71561	24278	25050	39152	24484	27023	76	51703	89	53110	27916	52025	40530	40746
50020	70656	71255	71931	72975	71636	72481	72498	71798	71351	72493	71848	71695	71098	72493	63025	70872	71697	71738	71711	71373	71607	71586	70578	72507	72483	71712	62363	62366	71183	70391	72088	71891	72488	71466	71561	0	70121	70265	70444	69161	71659	71667	72233	71671	72187	71069	72495	71772	72028
50021	44870	39130	39671	49570	24335	50959	50973	23309	39032	50971	39648	39213	17866	50971	72955	14232	16020	16019	39309	19600	24321	24300	24601	49433	49421	39309	72153	72149	12947	23414	15971	39132	51078	37849	24278	70121	0	19557	38728	20644	20675	24348	49338	24359	50756	14367	49427	39915	39647
50023	46503	40000	40794	51519	25084	52300	52306	24852	39929	52262	40795	40127	19107	52304	73782	19337	21512	21527	40012	21432	25070	25065	25365	50799	50786	40012	73080	73089	19673	24305	21397	40581	52160	39095	25050	70265	19557	0	39761	22580	21820	25095	50835	25088	52157	20782	50792	40766	40691
50032	46836	23482	23209	52448	39196	53816	53828	39622	23428	53805	23209	24011	38898	53827	73063	40206	40651	40651	25471	39052	39180	39177	37331	47512	47503	25471	72361	72368	39763	37789	40805	22742	53687	23945	39152	70444	38728	39761	0	37820	39714	39208	47118	39222	52656	39754	47508	23890	24482
50033	44233	38469	39042	50093	24509	51498	51513	25690	38486	51495	39033	38547	22037	51511	72364	22229	23518	23531	38602	23526	24517	24510	17467	49929	49915	38603	71481	71488	19952	18156	23263	37959	51287	38086	24484	69161	20644	22580	37820	0	24921	24518	49867	24530	50860	19930	49924	39298	37995
50034	46665	40520	41278	51544	27053	52598	52612	26084	40403	52567	41262	40520	18905	52610	74538	20779	18699	18699	40237	4234	27025	27021	27131	50845	50832	40238	73083	73083	21542	26391	18568	40500	52495	39465	27023	71659	20675	21820	39714	24921	0	27061	50865	27074	52611	22537	50837	41134	40489
50035	46499	40426	40799	52703	30	54129	54144	22526	40368	54122	40797	40294	24605	54142	74332	26877	27529	27536	40269	26122	34	31	24049	52110	52090	40269	73725	73731	27194	24106	27468	40230	54236	39037	76	71667	24348	25095	39208	24518	27061	0	51783	37	53184	27914	52105	40588	40805
50036	53359	48796	48485	41890	51763	39098	39110	50877	48770	39107	48423	47733	49965	39109	74126	50746	52062	52088	49033	50375	51739	51735	50391	2714	2707	49034	74853	74857	51152	50505	52125	48305	38953	49076	51703	72233	49338	50835	47118	49867	50865	51783	0	51788	40283	51038	2709	49210	49203
50037	46505	40433	40807	52666	43	54136	54151	22538	40375	54129	40805	40302	24618	54149	74339	26894	27542	27549	40277	26128	47	44	24059	52115	52095	40277	73739	73745	27205	24111	27481	40239	54243	39051	89	71671	24359	25088	39222	24530	27074	37	51788	0	53186	27925	52110	40602	40813
50038	55682	54215	54880	7797	53166	37824	37837	52723	54272	37835	54811	54244	51902	37835	74327	51896	53180	53210	54037	52110	53132	53124	51630	40532	40521	54038	74276	74280	52220	51613	53351	54487	37622	54017	53110	72187	50756	52157	52656	50860	52611	53184	40283	53186	0	51628	40527	54752	54770
50039	46552	40382	41092	48321	27902	52030	52043	24401	40346	52000	41082	40881	19995	52041	73753	13883	9992	9986	40552	20926	27893	27873	27167	50960	50944	40553	72841	72849	6618	26488	10039	40403	51889	39534	27916	71069	14367	20782	39754	19930	22537	27914	51038	27925	51628	0	50956	40580	40662
50040	53521	48942	48160	41713	52089	38971	38983	51623	48934	38980	48097	47746	50244	38982	74451	51035	52301	52327	49222	50398	52061	52059	50570	13	4	49223	75087	75092	51067	50628	52269	48426	38821	49040	52025	72495	49427	50792	47508	49924	50837	52105	2709	52110	40527	50956	0	49396	49761
50041	47329	23091	22279	54048	40576	55559	55571	41166	23027	55556	22273	22657	40172	55570	74611	41386	42117	42117	25037	40085	40557	40554	38979	49401	49391	25038	73947	73952	41179	39038	42225	22282	55647	23229	40530	71772	39915	40766	23890	39298	41134	40588	49210	40602	54752	40580	49396	0	22767
50042	47126	21201	21349	54276	40787	55519	55533	40642	21176	55490	21331	22015	40067	55532	75164	40996	41711	41721	23860	39839	40753	40750	39105	49768	49756	23861	73853	73859	41221	39104	41838	20516	55618	22389	40746	72028	39647	40691	24482	37995	40489	40805	49203	40813	54770	40662	49761	22767	0
50043	53528	48947	48165	41718	52095	38975	38987	51628	48939	38984	48102	47752	50249	38986	74456	51038	52307	52333	49225	50402	52067	52065	50575	12	11	49226	75093	75098	51071	50633	52274	48431	38824	49045	52030	72502	49432	50797	47513	49929	50842	52110	2714	52115	40532	50961	13	49401	49766
50046	74238	73938	74394	75196	74314	75557	75569	74732	74049	75552	74317	74535	74365	75568	41538	74323	75537	75588	74638	74547	74278	74272	73679	75269	75258	74639	64210	64213	74895	73640	75861	74027	75394	73942	74217	65018	73164	74249	73121	72522	74701	74338	74857	74343	74543	74402	75264	74668	75158
50050	53521	48940	48158	41712	52082	38969	38981	51620	48932	38978	48088	47745	50242	38980	74448	51033	52300	52326	49220	50395	52054	52052	50568	11	4	49221	75086	75091	51065	50626	52267	48424	38819	49038	52017	72497	49425	50790	47506	49922	50834	52097	2707	52102	40526	50948	6	49394	49759
50051	46455	40394	40767	52616	26	54088	54102	22498	40337	54081	40763	40273	24578	54101	74289	26860	27507	27515	40239	26089	30	27	23984	52065	52049	40239	73675	73681	27171	24058	27447	40199	54195	39020	42	71616	24322	25073	39180	24496	27035	20	51737	27	53135	27891	52059	40569	40785
50053	47104	21178	21322	54261	40764	55502	55516	40619	21152	55473	21312	21989	40043	55515	75146	40973	41687	41697	23838	39823	40730	40727	39083	49749	49737	23839	73838	73843	41197	39082	41814	20517	55601	22365	40723	72006	39624	40668	24458	37971	40473	40782	49185	40790	54754	40639	49742	22741	25
50054	47996	41711	42158	50191	28057	53394	53407	24595	41677	53364	42158	42059	20310	53405	75304	13825	6864	6864	41747	21638	28047	28028	26930	52365	52350	41748	74381	74388	6135	26312	6406	40472	53284	40637	28022	72307	13731	20842	40812	20124	22817	28067	52142	28080	53224	5626	52356	42148	41682
50057	46700	40198	41248	50206	27133	52114	52120	24740	40212	52077	41241	40746	18977	52118	74426	11704	9781	9780	40628	20195	27124	27105	25978	51015	51004	40629	73403	73410	211	25096	9749	41158	52250	39804	27099	71080	12934	19572	39690	19946	21529	27146	51106	27157	52098	6597	51010	41060	41144
50058	53530	48958	48176	41721	52096	38980	38992	51628	48950	38989	48113	47762	50253	38991	74456	51043	52312	52336	49236	50407	52068	52066	50573	23	22	49237	75091	75096	51075	50631	52279	48442	38829	49055	52031	72504	49436	50801	47517	49934	50847	52111	2725	52116	40535	50966	24	49412	49777
50059	46442	40412	40779	52659	27	54098	54113	22517	40354	54091	40777	40274	24584	54111	74275	26872	27484	27491	40239	26112	31	28	24026	52064	52044	40239	73666	73672	27147	24097	27423	40211	54205	39023	52	71614	24340	25073	39188	24508	27056	25	51737	38	53140	27866	52059	40573	40781
50061	47765	41826	42255	50273	27532	53240	53253	24863	41749	53208	42251	41841	20113	53251	75584	15782	1	1	41633	17096	27520	27505	26827	52334	52322	41634	74546	74551	9790	25909	1109	41423	53091	40274	27499	71738	16020	21527	40651	23532	18698	27543	52089	27556	53210	9992	52328	42118	41721
50062	46666	20403	3859	53303	40003	54754	54766	40407	20338	54729	3868	5936	39543	54765	74352	40909	41779	41793	22886	39705	39992	39987	38119	47843	47832	22887	73476	73485	40766	38277	41728	4285	54780	21182	39954	71377	39018	40258	22235	38488	40551	40021	47651	40029	54095	40327	47838	21222	20557
50063	45408	39737	40451	50749	24363	52277	52290	22732	39685	52248	40410	39897	18077	52289	74122	13829	16578	16578	39869	19248	24347	24328	24483	50909	50899	39870	73112	73117	12765	23365	16555	39928	52302	38673	24236	71170	5055	19289	38852	20600	20685	24345	50263	24380	51456	14166	50903	40413	40315
50064	46494	40422	40796	52699	24	54126	54141	22522	40364	54119	40794	40291	24602	54139	74331	26879	27527	27535	40265	26121	26	23	24044	52112	52092	40265	73730	73736	27189	24101	27466	40225	54233	39039	72	71667	24343	25091	39209	24514	27065	24	51785	37	53180	27909	52107	40589	40801
50069	45200	39392	40295	50399	24627	51859	51859	23221	39346	51815	40254	39717	18626	51857	72982	14550	17035	17029	39974	19728	24613	24595	24929	50448	50432	39975	72758	72766	13523	23883	17023	39733	51730	38643	24602	70458	5089	20005	38628	20818	21174	24641	49778	24652	51126	14838	50444	40079	39931
50070	46417	40549	41318	51482	26419	52584	52595	24351	40405	52551	41315	40920	20212	52593	73209	16087	18181	18181	40697	20993	26416	26400	26924	51440	51428	40698	72547	72546	15265	25845	18149	40928	52625	39344	26359	70811	8248	19687	40043	21521	20649	26430	50991	26442	52093	15913	51435	41355	40943
50071	47594	41761	42414	50261	27500	53309	53322	24514	41683	53277	42413	41748	19855	53320	75631	15431	1475	1475	41646	16859	27487	27467	26865	52284	52269	41647	74648	74653	9624	25863	910	41068	53163	40408	27466	72065	15804	21236	40714	23059	18481	27510	52084	27523	53202	9785	52275	42080	41623
50072	53363	48797	48487	41894	51772	39101	39113	50880	48771	39110	48425	47735	49967	39112	74132	50747	52064	52090	49036	50376	51744	51741	50393	2714	2707	49037	74857	74861	51154	50507	52127	48307	38956	49077	51708	72259	49341	50837	47119	49869	50867	51788	2	51793	40287	51040	2709	49211	49206
50073	48680	42327	43395	53888	28149	54341	54348	26502	42401	54304	43381	43268	5876	54346	76396	22380	22566	22566	42819	22020	28143	28129	27940	52895	52887	42820	75497	75505	22511	27597	23053	42193	54263	41534	28145	73497	21735	23136	41952	24858	22786	28164	52674	28176	54244	23325	52890	43294	41849
50074	54743	49983	49917	43526	53331	40681	40693	52431	49963	40690	49854	49147	51439	40692	75794	52384	52917	52943	50352	51658	53303	53301	51784	4177	4170	50353	76156	76160	52664	51931	52941	49325	40560	50162	53266	73647	50878	52152	48802	50653	51961	53346	3403	53351	41746	52566	4172	50489	49431
50075	46620	22042	3397	53184	40071	54259	54271	40359	21944	54234	3406	27	39439	54270	74121	40701	41757	41771	24432	39596	40060	40055	38167	47229	47218	24433	73424	73433	40758	38214	41873	5189	54079	22000	40022	70880	38863	40084	23645	38348	40381	40089	47222	40097	53714	40543	47224	21890	21657
50076	74114	74395	74909	75154	74665	75312	75330	74660	74425	75324	74853	75011	74476	75324	39216	74306	75534	75581	75010	74758	74634	74626	73628	75006	74993	75011	64347	64357	74897	73730	75892	74546	75201	74516	74575	63196	73634	74354	73658	72626	74733	74683	74316	74678	74565	74396	75001	74914	75400
50077	46416	40346	40732	52641	20	54043	54057	22506	40286	54036	40729	40238	24582	54056	74251	26864	27511	27518	40199	26099	25	22	23967	52059	52043	40199	73663	73669	27175	24046	27450	40161	54150	38988	37	71591	24334	25078	39147	24482	27050	19	51731	32	53123	27894	52053	40526	40741
50079	46657	40418	40938	50570	22546	52755	52769	1238	40340	52726	40914	40491	23414	52767	74660	24843	24778	24773	40457	25155	22540	22546	25626	51524	51507	40458	74072	74079	24769	25411	24696	40719	52817	39490	22527	71718	23099	24521	39875	25617	26002	22564	51458	22576	52882	24461	51519	40929	40704
50080	48811	42440	43506	53988	28177	54433	54440	26623	42515	54396	43492	43378	5876	54438	76621	22409	22567	22567	42928	22024	28171	28159	27979	52993	52984	42929	75676	75682	22514	27636	23054	42304	54357	41639	28173	73671	21739	23178	42069	24860	22792	28192	52771	28204	54342	23329	52988	43407	41963
50088	46485	40418	40792	52647	30	54111	54126	22520	40357	54104	40790	40283	24604	54124	74311	26876	27526	27533	40261	26112	34	31	24044	52096	52073	40261	73713	73719	27187	24099	27465	40224	54218	39035	76	71642	24341	25093	39205	24512	27058	27	51769	34	53166	27907	52091	40586	40793
50091	46620	20337	3861	53238	39993	54717	54729	40347	20272	54728	3870	5936	39527	54728	74295	40854	41722	41736	22828	39696	39982	39977	38056	47785	47774	22829	73477	73486	40711	38214	41671	4287	54724	21124	39944	71376	39021	40202	22221	38481	40491	40011	47593	40019	54096	40274	47780	21138	20494
50092	53526	48947	48165	41718	52089	38976	38988	51628	48939	38985	48096	47752	50249	38987	74456	51040	52307	52333	49227	50403	52061	52059	50575	18	9	49226	75091	75096	51072	50633	52274	48431	38826	49045	52024	72500	49432	50795	47513	49928	50842	52104	2714	52109	40532	50955	11	49400	49766
50093	53519	48941	48159	41711	52089	38969	38981	51623	48933	38978	48096	47746	50243	38980	74450	51035	52301	52327	49221	50397	52061	52059	50570	12	3	49222	75086	75090	51066	50628	52268	48425	38820	49039	52024	72493	49427	50790	47507	49923	50836	52104	2708	52109	40525	50956	5	49395	49759
50095	46920	40673	41694	49389	27023	51958	51971	23908	40642	51928	41685	41012	19029	51969	75089	12896	10126	10126	40825	20672	26998	26997	26178	51327	51315	40826	74022	74029	6169	25644	10110	41485	52116	40241	26987	71901	13669	19460	40018	20225	21650	27035	51465	27046	52358	6923	51322	41211	41583
50096	46493	40416	40790	52696	25	54118	54133	22516	40359	54111	40788	40288	24599	54131	74330	26878	27525	27532	40259	26116	29	26	24029	52104	52088	40259	73719	73725	27189	24099	27465	40222	54226	39034	58	71659	24343	25093	39204	24513	27060	25	51777	38	53177	27909	52099	40585	40796
50097	44962	39205	40079	50253	24410	51688	51688	23006	39159	51644	40038	39502	18289	51686	72948	14236	16787	16781	39764	19492	24396	24378	24711	50253	50237	39765	72738	72746	13278	23665	16775	39519	51557	38439	24366	70372	4758	19749	38415	20870	20930	24424	49566	24435	50980	14595	50249	39877	39736
50098	46898	22379	3772	53712	40292	54784	54795	40483	22273	54759	3784	0	39632	54795	74824	40771	41825	41839	24818	39743	40279	40276	38399	47751	47741	24819	74007	74014	40859	38331	41958	5538	54616	22391	40208	71694	39212	40126	24011	38546	40519	40299	47732	40307	54243	40886	47745	22657	22015
50099	46447	40395	40770	52659	32	54098	54113	22520	40336	54091	40768	40271	24603	54111	74273	26880	27490	27497	40220	26121	36	33	24023	52060	52044	40220	73663	73669	27153	24102	27429	40201	54205	39014	59	71612	24345	25097	39178	24517	27064	30	51734	43	53140	27872	52055	40564	40771
50100	46494	40421	40794	52699	28	54123	54138	22518	40361	54116	40792	40294	24600	54136	74328	26881	27530	27537	40264	26121	30	27	24022	52104	52088	40264	73725	73731	27192	24101	27469	40226	54230	39038	47	71663	24342	25093	39210	24517	27065	29	51777	42	53180	27913	52099	40590	40799
[truncated: 34 more columns]
